# Supplementary material for: Analysis and verification of N6-methyladenosine-modified genes as novel biomarkers for clear cell renal cell carcinoma
Source: Bioengineered. 2021 Dec 2;12(2):9473–83. doi: 10.1080/21655979.2021.1995574 (PMC8810125; doi:10.1080/21655979.2021.1995574)
Supplement: Supplemental Material [file KBIE_A_1995574_SM9622.zip]

Archive with 3 entries (2 files):
- supplementary/
- supplementary/Supplementary Fig legend.docx
- supplementary/YangSupplementaryTable.docx
